# Supplementary material for: Ancestry-based differences in the immune phenotype are associated with lupus activity
Source: JCI Insight. 2023 Aug 22;8(16):e169584. doi: 10.1172/jci.insight.169584 (PMC10543734; doi:10.1172/jci.insight.169584)
Supplement: Supporting data values [file jciinsight-8-169584-s226.xlsx]

## Sheet: Fig 2A
	White Control	White SLE-INACT	White SLE-ACT	Black Control	Black SLE-INACT	Black SLE-ACT
Neutrophils	74.8202	68.7739	86.9831	79.2483	66.4591	44.6235
Neutrophils	55.0108	75.1888	65.4249	52.4953	51.9759	72.5539
Neutrophils	66.2287	69.509	53.4143	47.0952	61.1728	70.6499
Neutrophils	56.8738	64.8175	93.5749	67.8235	55.8175	55.318
Neutrophils	73.1977	85.72	87.6538	60.2669	57.9157	64.2734
Neutrophils	65.3885	69.9478	64.074	73.0179	55.2341	95.29
Neutrophils	79.281	75.0668	93.2076	50.885	75.8902	71.3423
Neutrophils	66.1154	54.7604	60.2939	35	33.4063	69.5026
Neutrophils	71.8518	74.4197	55.0443		53.1981	49.9837
Neutrophils	55.5145	65.6787	61.4		44.6687	42.2166
Neutrophils		74	72		55.2	53.7578
Neutrophils		70.9	81.7		59.1	61.8
Neutrophils		68.3	79.7		75.7	63.3
Neutrophils		68.7	71		59.3	74.7
Neutrophils		74.2	70.8		71	78.3
Neutrophils		69.4	59.2			48.6
Neutrophils		76.9				72.5
Neutrophils		83.5				55.1
Neutrophils		76.1
Neutrophils		77.3
Neutrophils		71.1
Neutrophils		75.9
Neutrophils		77
T cells	10.6334	15.3481	3.60726	12.2701	13.7696	36.1398
T cells	31.1048	53.1687	22.9973	29.6005	36.2634	16.5137
T cells	21.6232	16.6587	36.4217	31.767	22.7066	16.3163
T cells	26.7185	21.1372	2.02399	16.7664	30.9563	24.1594
T cells	18.6084	8.99508	5.57922	23.9426	30.8489	25.6984
T cells	24.2426	18.8532	24.2522	13.4067	56.2518	2.27778
T cells	9.02656	12.7981	2.81078	33.1934	18.0565	15.8318
T cells	22.0549	30.0506	26.7992	42.0967	42.6304	17.0021
T cells	17.5319	13.2148	15.5915		32.325	38.5571
T cells	25.538	15.2915	16.0974		33.078	36.7196
T cells		8.64417	27.1851		29.3268	17.3293
T cells		10.2673	18.058		30.2952	29.7292
T cells		14.2684	16.5195		15.4664	31.0356
T cells		17.9604	10.2158		25.9466	23.7263
T cells		10.8842	26.0323		9.42571	16.7231
T cells		18.1385	11.1574		18.1135	9.36545
T cells		13.4692				32.5437
T cells		21.2276				9.40468
T cells		12.9717
T cells		14.8711
T cells		13.8434
T cells		12.2059
T cells		7.11663
B cells	1.19451	1.55897	0.674618	1.80468	4.47403	8.1068
B cells	2.51334	5.37058	3.03313	6.88913	2.9941	1.94321
B cells	1.52933	1.75311	1.11128	4.81489	7.89953	6.74709
B cells	4.1132	3.76757	0.094739	3.02089	3.76564	4.96549
B cells	1.825	0.350732	0.54919	4.85178	3.90449	3.99176
B cells	2.86016	0.965265	1.35067	2.24608	1.18821	0.173727
B cells	0.785399	3.51692	0.061106	7.15822	0.637498	5.78133
B cells	2.37527	2.53585	1.65363	9.18785	11.4585	4.62907
B cells	1.76244	2.25342	1.6633		7.05143	5.3997
B cells	4.26361	4.49169	0.859067		12.5798	9.77914
B cells		0.892206	0.965811		2.68612	10.3417
B cells		5.40962	2.31752		3.30848	6.06803
B cells		3.05934	1.9049		1.20283	1.42921
B cells		3.71741	1.47244		3.37334	5.18189
B cells		0.882817	1.61307		0.348554	0.622378
B cells		2.06317	2.51001		1.40911	0.111303
B cells		2.09144				18.0136
B cells		1.80417				2.14878
B cells		2.16976
B cells		0.673237
B cells		1.15644
B cells		1.4652
B cells		0.464392
Monocytes	7.44273	8.43402	5.77442	3.43234	6.19704	5.28427
Monocytes	5.73412	3.83995	3.899	4.73155	5.77773	6.89481
Monocytes	4.71561	3.56714	4.02214	6.57028	4.3775	4.50934
Monocytes	5.6912	4.8099	2.58382	6.73259	6.32465	5.58894
Monocytes	2.95242	2.83894	4.14451	6.37916	1.80711	4.07557
Monocytes	3.38201	3.97237	5.67261	7.78749	19.5247	1.9386
Monocytes	4.30309	5.54579	2.07093	4.03631	3.74836	3.82616
Monocytes	5.43351	6.95247	6.35809	7.11676	4.2434	3.56646
Monocytes	2.93328	5.24775	21.3431		3.35725	2.69556
Monocytes	8.17753	4.59026	2.77077		4.17388	4.7278
Monocytes		9.09237	1.31176		0.665236	10.1629
Monocytes		5.1119	1.06966		0.760096	1.75433
Monocytes		2.17685	2.15875		1.46872	0.370805
Monocytes		3.12842	3.99428		4.27109	0.215992
Monocytes		10.7109	3.56247		2.94313	0.989592
Monocytes		2.52758	1.37863		3.54123	1.04965
Monocytes		1.98374				0.086154
Monocytes		1.90722				3.20063
Monocytes		2.34275
Monocytes		1.03312
Monocytes		1.68768
Monocytes		3.5952
Monocytes		3.81476
Non-Classical Monocytes	0.472104	0.475484	0.059424	0.483549	2.28046	1.59571
Non-Classical Monocytes	1.1414	0.537056	0.878831	0.925929	0.520942	0.226712
Non-Classical Monocytes	0.364378	0.595894	0.301359	1.36792	0.743237	0.071399
Non-Classical Monocytes	0.527158	0.256249	0.137803	1.17956	0.998791	0.423067
Non-Classical Monocytes	0.081805	0.371238	0.144751	2.0335	0.475256	0.436964
Non-Classical Monocytes	0.130796	0.562113	0.198668	0.61139	2.0794	0.039526
Non-Classical Monocytes	0.80752	0.290275	0.127163	0.795178	0.045946	0.325864
Non-Classical Monocytes	0.740558	1.16739	0.561901	2.55146	0.792015	0.09298
Non-Classical Monocytes	0.200276	0.912371	0.668432		0.392647	0.131949
Non-Classical Monocytes	0.696032	0.844832	0.16935		0.71204	1.40645
Non-Classical Monocytes		0.345035	0.039691		0.021595	1.82271
Non-Classical Monocytes		0.602763	0.030207		0.000974	0.109597
Non-Classical Monocytes		0.139948	0.131792		0.142796	0.019478
Non-Classical Monocytes		0.025907	0.157367		0.438135	0.038685
Non-Classical Monocytes		0.552509	0.081515		0.107256	0.003936
Non-Classical Monocytes		0.179513	0.055351		0.178706	0.048794
Non-Classical Monocytes		0.218556				0.01053
Non-Classical Monocytes		0.029241				0.017269
Non-Classical Monocytes		0.045748
Non-Classical Monocytes		0.145702
Non-Classical Monocytes		0.12557
Non-Classical Monocytes		0.37519
Non-Classical Monocytes		0.19321
NK Cells	1.86623	1.55896	0.971722	0.824624	3.4026	1.32308
NK Cells	0.956067	0.590766	0.176284	0.722105	0.447271	0.082765
NK Cells	0.321821	0.516885	0.761963	1.25688	0.68256	0.300623
NK Cells	0.211551	0.256256	0.088999	1.2124	0.353609	0.259775
NK Cells	0.236492	0.040997	0.257566	0.456407	0.617547	0.244592
NK Cells	0.636631	0.065022	0.594753	0.350295	2.64649	0.022061
NK Cells	0.176995	0.24139	0.127163	0.251455	0.132093	0.087876
NK Cells	0.367533	0.664767	0.965189	0.41422	0.244683	0.13947
NK Cells	0.777999	0.653538	1.47676		0.239307	0.250193
NK Cells	0.531277	1.61222	0.961101		0.372641	0.366475
NK Cells		1.63282	0.522587		1.77021	1.18202
NK Cells		1.7795	1.17292		0.506571	1.26599
NK Cells		0.93281	1.63574		1.60847	0.396896
NK Cells		1.40164	0.684473		2.25732	0.421669
NK Cells		1.3196	0.916756		0.578073	0.228065
NK Cells		1.06688	0.519569		0.670817	1.22033
NK Cells		0.665372				0.225913
NK Cells		0.735528				0.497796
NK Cells		0.249115
NK Cells		1.20622
NK Cells		1.13812
NK Cells		2.04747
NK Cells		1.23466
CD8+ T Cells	3.24768	5.37065	1.09406	3.25748	5.14732	16.8711
CD8+ T Cells	8.48249	14.0709	9.72415	9.73387	8.80342	6.87683
CD8+ T Cells	2.88841	3.42063	19.9788	9.58727	9.8016	2.69057
CD8+ T Cells	5.76403	5.918	0.918692	5.41917	13.3565	6.07882
CD8+ T Cells	5.79329	4.73611	3.0376	9.05284	8.09641	6.61903
CD8+ T Cells	6.80804	4.58216	9.05491	4.68941	30.5428	1.14441
CD8+ T Cells	1.88053	2.29317	1.05693	9.36579	6.8937	3.77122
CD8+ T Cells	6.73909	4.96466	11.4304	12.982	15.7051	3.67935
CD8+ T Cells	4.24741	2.75814	2.47163		11.877	10.6503
CD8+ T Cells	3.58776	3.54126	2.54027		10.8732	10.9545
CD8+ T Cells		2.00354	4.34872		5.62482	7.12558
CD8+ T Cells		4.13707	3.86324		6.56153	1.37288
CD8+ T Cells		3.48605	6.12238		8.58607	6.27503
CD8+ T Cells		5.00546	1.8677		4.95739	2.81306
CD8+ T Cells		1.21151	4.06815		1.48307	3.92619
CD8+ T Cells		3.62893	3.51668		5.20211	3.89244
CD8+ T Cells		3.85298				0.126357
CD8+ T Cells		2.7322				3.32023
CD8+ T Cells		3.12662
CD8+ T Cells		2.34479
CD8+ T Cells		3.90923
CD8+ T Cells		5.68328
CD8+ T Cells		3.21699
CD4+ T Cells	6.66647	8.41843	3.23356	8.62402	7.31918	17.9697
CD4+ T Cells	19.8626	37.1375	10.6173	18.4312	26.1077	8.80205
CD4+ T Cells	18.0367	11.9607	14.4019	18.9997	11.8159	13.2293
CD4+ T Cells	19.7822	14.1215	1.01343	10.2902	15.748	16.0395
CD4+ T Cells	11.7517	3.53358	2.19252	13.5461	21.5145	17.5637
CD4+ T Cells	15.7088	13.5153	14.4264	8.80592	22.4953	0.950455
CD4+ T Cells	5.92921	10.2482	1.51934	22.7826	10.4832	10.4496
CD4+ T Cells	13.9719	24.1747	14.6617	26.9907	23.5158	7.83026
CD4+ T Cells	12.6606	9.8193	12.0784		18.9331	26.1434
CD4+ T Cells	20.7129	11.3982	11.6997		19.7931	22.7574
CD4+ T Cells		3.55642	20.3783		19.6452	7.85637
CD4+ T Cells		4.86827	12.5402		22.4592	14.9557
CD4+ T Cells		9.67212	8.31178		5.22939	22.9598
CD4+ T Cells		11.1582	7.65993		14.1771	19.5409
CD4+ T Cells		5.48725	19.2811		3.35765	11.4769
CD4+ T Cells		12.9853	6.96472		10.7159	3.10314
CD4+ T Cells		8.49819				0.350353
CD4+ T Cells		16.3932				4.01692
CD4+ T Cells		8.01242
CD4+ T Cells		11.306
CD4+ T Cells		8.33995
CD4+ T Cells		5.08104
CD4+ T Cells		3.18664
Naïve B Cells	0.883443	1.19129	0.457368	1.55737	2.49513	5.88333
Naïve B Cells	2.30425	4.99464	2.37873	6.33527	2.91445	1.70767
Naïve B Cells	1.48516	1.7177	0.622993	4.41905	6.58995	6.05618
Naïve B Cells	3.8985	3.4849	0.073686	2.82312	3.60891	4.66968
Naïve B Cells	1.71069	0.34034	0.358948	3.92564	3.06428	3.86873
Naïve B Cells	2.52146	0.960463	1.34241	1.96449	1.18821	0.15925
Naïve B Cells	0.785399	3.4799	0.061106	6.32871	0.551681	4.90628
Naïve B Cells	2.24704	1.30674	1.30072	8.76439	10.5055	3.47745
Naïve B Cells	1.67725	1.95175	1.6633		5.68986	4.83165
Naïve B Cells	4.04257	1.09201	0.082143		12.2345	8.94831
Naïve B Cells		0.260537	0.574855		1.82114	8.07644
Naïve B Cells		4.41833	1.06474		2.09438	3.17101
Naïve B Cells		1.41692	1.00646		0.582281	1.07237
Naïve B Cells		1.90728	0.912726		0.930839	4.19832
Naïve B Cells		0.288974	0.802084		0.166796	0.186621
Naïve B Cells		1.36746	1.57937		0.851694	0.009242
Naïve B Cells		1.66742				0.66912
Naïve B Cells		1.11425				1.12575
Naïve B Cells		0.836534
Naïve B Cells		0.325345
Naïve B Cells		0.614389
Naïve B Cells		0.753562
Naïve B Cells		0.175443
DN B Cells	0.031685	0.249435	0.027964	0.06908	0.173749	0.112263
DN B Cells	0.646417	1.04726	0.472926	1.77033	0.157861	0.712513
DN B Cells	0.406934	0.567911	0.23116	0.753655	0.330666	0.659488
DN B Cells	1.23466	0.415541	0.068901	0.711021	0.359814	0.875829
DN B Cells	0.377792	0.111597	0.174548	0.525695	0.310196	1.19272
DN B Cells	0.308305	0.511532	0.137442	0.28218	0.189034	0.043202
DN B Cells	0.331859	0.319305	0.028076	0.429429	0.218242	0.992238
DN B Cells	0.973695	0.343735	0.501151	0.744721	1.04958	1.62051
DN B Cells	0.395932	0.200593	0.295352		1.35452	0.589496
DN B Cells	0.776732	0.295692	0.252944		0.777144	1.23808
DN B Cells		0.333853	0.17927		0.469681	0.942016
DN B Cells		0.26215	0.606248		0.436491	0.543944
DN B Cells		0.250853	0.359791		0.299459	0.119071
DN B Cells		0.519894	0.26086		0.974004	0.383305
DN B Cells		0.347468	0.253105		0.109681	1.22274
DN B Cells		0.187928	0.192623		0.177734	0.043853
DN B Cells		0.149908				3.60789
DN B Cells		0.263507				0.363649
DN B Cells		0.448637
DN B Cells		0.074306
DN B Cells		0.154523
DN B Cells		0.255687
DN B Cells		0.160144
Memory B cells	0.294668	0.358563	0.139817	0.215871	0.325781	0.930158
Memory B cells	0.259922	0.859293	0.132214	0.366874	0.478847	1.03998
Memory B cells	0.284588	0.174489	0.042808	0.644979	0.385268	0.539241
Memory B cells	0.246237	0.107349	0	0.579679	0.440463	1.49187
Memory B cells	0.083293	0.064908	0.017029	1.1719	0.774068	0.674684
Memory B cells	0.176174	0.151726	0.132443	0.259474	0.216038	0.159747
Memory B cells	0.022124	0.126806	0.016515	0.243287	0.306305	0.992238
Memory B cells	0.290737	0.158897	0.65639	0.793196	0.63426	1.24195
Memory B cells	0.523803	0.564568	0.901601		0.390325	0.495244
Memory B cells	0.497644	0.154887	0.429534		0.150996	0.333459
Memory B cells		0.156157	0.120396		0.167958	0.330469
Memory B cells		0.100803	0.330404		0.411188	0.287685
Memory B cells		0.683725	0.282408		0.208234	0.093345
Memory B cells		0.888222	0.090451		1.08449	0.184076
Memory B cells		0.13797	0.157973		0.031085	0.153511
Memory B cells		0.240374	0.118821		0.087461	0.050539
Memory B cells		0.11231				4.93213
Memory B cells		0.200155				0.261006
Memory B cells		0.618944
Memory B cells		0.105216
Memory B cells		0.094859
Memory B cells		0.225948
Memory B cells		0.069338

## Sheet: Fig 2D
Control	SLE INACT	SLE ACT	Control	SLE INACT	SLE ACT
15.0047	93.9299	94.5992	164.44	168.719	117.963
73.8099	40.9084	12.1247	137.952	131.457	100.566
89.1274	52.6934	38.0108	88.6876	87.106	81.1431
51.4752	81.0687	57.009	115.728	118.797	93.8497
41.0878	28.079	88.4402	95.7588	114.493	85.5818
78.001	123.792	57.1369	87.6002	19.8574	106.058
39.6792	14.1703	62.9003	110.118	112.806	112.722
88.4109	107.764	69.8399	40.404	132.601	35.52
100.419	73.5399	69.2726		43.548	94.3917
74.6706	130.972			120.622	48.3807
					122.909

## Sheet: Fig 2E
Control	SLE INACT	SLE ACT	Control	SLE INACT	SLE ACT
77.2194	17.2071	25.0524	30.4326	37.8723	38.0417
17.383	20.2498	36.313	24.1582	16.3122	110.957
16.8066	12.781	13.1178	17.4216	76.6508	23.6726
12.779	15.5486	71.4209	16.7853	33.4812	96.7857
12.7439	45.6115	12.1083	24.5581	42.959	36.9237
10.7212	8.10277	11.0246	15.644	20.9834	23.4779
4.35483	16.9569	16.1641	20.7016	17.3074	57.6978
16.9429	17.0437	13.3941	7.53683	14.5316	127.696
26.7706	19.5699			10.1408	18.0641
14.0735	33.1004			17.2368	13.5374
					51.1067

## Sheet: Fig 2F
Control	SLE INACT	SLE ACT	Control	SLE INACT	SLE ACT
107.355	32.6264	35.4915	22.916	43.0881	121.874
15.302	40.455	46.283	12.8322	38.4869	126.192
21.3282	10.7338	23.7673	18.2664	119.545	59.7574
15.6089	22.9308	45.2978	52.2423	33.4314	150.224
16.8883	63.4596	22.0668	34.1886	40.3975	65.4463
12.2197	24.4033	15.2514	28.585	20.0294	10.8122
2.7521	67.3842	34.8237	30.0288	29.6362	94.9447
19.6716	47.6108	41.1233	11.6263	17.8582	120.129
16.4871	17.7037			24.4946	28.2054
21.8408	85.2301			18.9807	26.7877
					80.8896

## Sheet: Fig 2G
Control	SLE INACT	SLE ACT	Control	SLE INACT	SLE ACT
83.9883	47.0248	40.7856	33.4913	19.5534	43.6837
44.2335	36.7773	40.3336	41.4393	35.5201	25.4538
23.0533	17.9368	22.2536	7.9262	45.9559	71.9962
9.1103	10.2361	12.8091	7.5115	4.2178	87.1327
11.5153	7.6705	28.2384	31.7121	43.2755	24.233
17.7556	15.0519	3.7714	9.3304	11.6667	68.731
2.2325	1.7991	40.0283	23.2351	53.1457	32.7842
12.0431	21.4485	10.965	11.9269	16.4611	47.1667
22.8971	15.8138	11.3527		26.1999	19.734
9.8849	36.5741			27.043	27.0274
					25.1537

## Sheet: Fig 3A
	H2BK120Ub	CrotonylK	H3R2cit	H3K14ac	H4K16ac	H3K23ac	H2BS14ph	H3K18ac	H3K56ac	PADI4	H33Xcit	gammaH2AX	H2BK5ac	H3S10ph	H3.3S31ph	H4K5ac	CleavedH3T22	H3K9ac	H2AK119Ub	H3K27ac	macroH2A	H3K4me3	H2A.Z	H3K36me1	H4K20me1	H3K27me1	H3K36me2	H4K20me2	H3.3	H4K20me3	H3K27me3	Rme1	Rme2sym	H3K4me2	H3K36me3	H3K9me2	H3K9me1	Rme2asy	H3K27me2	CENPA
B cells	0.00490515	-0.517365	-0.156092	0.303382	0.711064	-0.143736	0.224617	0.703169	0.719758	0.346363	0.322846	0.417295	0.648837	0.787579	0.405347	0.539543	0.400782	0.941938	0.435686	0.543195	0.609172	0.870814	0.215876	0.636809	0.376988	0.836692	0.577403	0.742384	0.320985	0.554752	0.560771	0.672849	0.221267	0.986914	0.563041	1.2248	0.920706	0.273549	1.34556	0.521833
CD4+ T cells	-0.519873	-0.681372	-0.282991	0.32103	0.501988	-0.167951	0.520899	0.276755	0.226342	-0.211572	0.336358	0.455531	0.677296	0.708275	0.400523	0.556802	0.38554	0.863883	0.507023	0.635841	0.342315	0.82504	0.279572	0.766453	1.02976	0.952042	0.598123	0.639243	-0.530779	0.384661	0.707918	0.728617	0.317132	0.889369	0.63096	0.701995	0.961765	0.419499	0.83529	0.684662
CD4+CD8+ T cells	0.192296	0.322417	0.153151	0.669316	0.676813	-0.16938	0.563292	0.0973039	0.405062	0.0973031	0.496868	0.735405	0.760662	0.964207	0.641946	0.718721	0.542496	0.767824	0.67508	0.453687	0.271844	0.824326	0.420511	0.756956	0.84579	0.976814	0.666889	0.730953	-0.177044	0.458996	0.785995	0.591327	0.598377	0.881227	0.314017	0.830281	0.787074	0.658664	0.892233	0.760497
CD8+ T cells	-0.0847685	-0.322456	-0.263815	0.33933	0.448889	-0.284336	0.530964	0.212149	-0.0540438	-0.128674	0.288682	0.551601	0.471362	0.690998	0.451185	0.507792	0.403674	0.549864	0.421868	0.273549	0.147023	0.79776	0.313106	0.717691	0.86236	0.99658	0.563247	0.614522	-0.403037	0.388432	0.593317	0.489449	0.35058	0.840867	0.448768	0.548207	0.653306	0.584446	0.790888	0.664226
Central memory CD4+ T cells	-0.151332	0.410226	0.471691	0.41783	0.647906	0.064644	0.450693	0.596895	0.274488	-0.166447	0.431032	0.433866	0.603698	0.661736	0.475632	0.617392	0.488858	0.969349	0.757886	0.803084	0.298286	1.03737	0.220052	0.654929	1.17566	0.918923	0.543394	0.72674	-0.255937	0.594961	0.616471	0.634213	0.602691	1.11313	0.461566	0.919569	1.20475	0.547257	0.992927	0.628415
Central memory CD8+ T cells	0.275913	0.192991	0.30946	0.627129	0.751962	-0.306476	0.635682	0.330341	0.412939	0.390011	0.533984	0.810454	0.649126	0.858414	0.584825	0.778216	0.588251	0.656086	0.906301	0.631247	0.491667	1.00252	0.093652	0.622874	0.666601	0.862272	0.53467	0.598936	-0.0736813	0.413173	0.812841	0.54257	0.613947	0.991149	0.448488	0.773474	0.91155	0.608972	0.918932	0.489708
Classical monocytes	0.339881	0.109304	-0.122075	0.539983	0.810775	0.339367	0.170585	-0.411885	1.00905	0.104297	0.311703	0.459122	0.431457	0.930606	0.454592	0.596399	0.381012	0.468246	0.416058	0.148982	-0.466318	0.697527	-0.0307494	1.00213	0.469875	0.298645	1.3176	1.0674	0.342319	0.419177	-0.114655	0.948886	0.000628307	1.23772	0.621509	0.83796	1.02091	-0.412828	0.565619	0.586613
Effector CD4+ T cells	0.348607	-0.422024	-0.422659	0.057994	-0.201781	-0.253912	0.298946	-0.0134052	0.363163	0.0084576	0.137152	0.342208	0.509329	0.953325	0.262517	0.214548	0.11444	0.524902	-0.194012	0.603492	0.122817	0.522748	0.70602	0.0790151	0.453393	0.651397	0.0470426	-0.0178143	-0.431106	-0.466948	0.231762	0.213291	0.152066	0.440747	0.0518555	0.00697722	0.31758	0.257764	0.299539	0.83076
Effector CD8+ T cells	0.210753	0.362603	-0.299552	0.211773	0.168196	-0.288513	0.583345	0.0782945	-0.120637	-0.12157	0.171641	0.555416	0.514399	0.758539	0.384295	0.39278	0.300355	0.536011	0.197298	0.274175	-0.0147976	0.604921	0.499855	0.452128	0.622955	0.890202	0.353726	0.337164	-0.283314	0.080357	0.309009	0.362642	0.289494	0.671697	0.271381	0.311867	0.470759	0.518917	0.558809	0.94907
Effector memory CD4+ T cells	0.0199514	-0.0798012	0.460651	0.30454	0.375693	-0.144035	0.352495	0.470781	0.433296	-0.112151	0.328583	0.413499	0.655174	0.560861	0.37682	0.457606	0.346054	0.731805	0.397503	0.637374	0.135404	0.900399	0.275648	0.471252	1.03231	0.814012	0.460474	0.512068	-0.469619	0.130772	0.417275	0.504442	0.372412	0.869276	0.405527	0.571207	0.740887	0.392208	0.711659	0.421516
Effector memory CD8+ T cells	-0.103587	0.0310916	0.687649	0.569763	0.85091	-0.224481	0.436083	0.543815	-0.125589	0.360409	0.455023	0.707178	0.78867	0.251663	0.62744	0.889953	0.577745	0.936325	0.845358	0.49686	0.398638	1.66184	0.387099	0.823446	0.99006	1.39467	0.62331	0.910213	-0.0814488	0.547826	1.11203	0.886368	1.14296	1.56134	0.745217	1.55274	1.4663	1.15791	1.50307	0.62865
Intermediate monocytes	0.047968	-0.417281	-0.754597	0.132029	0.53265	0.177147	0.438516	-0.13943	-0.373301	-0.0578564	0.228498	0.278498	-0.0648492	0.153717	0.431643	0.299139	0.363992	0.581505	0.253727	0.170656	-0.512526	0.975418	0.408991	0.417495	1.07406	0.604958	0.727519	0.571659	0.280287	0.443833	0.696018	0.34806	-0.250418	1.06122	0.161792	0.617381	0.730274	-0.259842	0.57818	0.539605
NK cells	-0.149753	0.268191	0.0802389	0.45994	0.801637	-0.158877	0.664706	0.283715	-0.00945998	0.584383	0.401128	0.654249	1.10637	0.774708	0.561771	0.775032	0.561685	1.08585	0.726524	0.591975	0.587557	1.31675	0.834555	0.821172	1.05065	0.883508	0.615035	0.808027	0.548043	0.683091	1.20557	0.826032	0.873629	1.19649	0.667835	1.18437	1.08932	1.16393	0.972723	0.793214
NKT cells	-0.19966	-0.247419	-0.422981	0.444251	0.677973	-0.0223476	0.765421	0.188113	-0.21312	0.269168	0.426488	0.787671	0.779946	0.925095	0.515816	0.771266	0.5017	1.10012	0.671592	0.557189	0.462423	0.763884	0.594298	0.722324	0.844249	0.982435	0.496506	0.700069	0.104445	0.384921	0.739734	0.521715	0.665514	0.797305	0.461919	0.730731	0.534044	0.825335	0.945342	0.508148
Naive CD4+ T cells	-0.522819	-0.70097	0.184869	0.34024	0.732271	-0.0935939	0.47193	0.284927	0.1621	-0.210566	0.353727	0.530126	0.658079	0.671041	0.42666	0.64949	0.423785	0.910494	0.75854	0.538263	0.450601	0.943701	0.206607	1.04949	1.07373	0.93902	0.732267	0.896532	-0.314068	0.869314	0.938724	1.01663	0.410101	0.976784	1.02372	0.971267	1.28687	0.577833	0.912182	0.687324
Naive CD8+ T cells	-0.292018	-0.653471	-0.574025	0.343408	0.620886	-0.242336	0.242607	-0.0124552	0.0958723	-0.125276	0.318151	0.471154	0.308774	0.548178	0.453383	0.488455	0.442142	0.492149	0.573474	0.0968654	0.457445	0.910422	0.118786	0.673095	0.744362	0.759301	0.631806	0.712346	-0.355353	0.667202	0.895365	0.753838	0.366795	0.868135	0.480441	0.6729	0.533795	0.588565	0.697149	0.484861
Nonclassical monocytes	0.32812	-0.0974708	0.131406	0.279905	0.358191	0.0233613	0.546624	-0.0143957	0.266358	0.132264	0.165046	0.538352	-0.0553531	0.0473355	0.438287	0.338412	0.381417	0.650006	0.28048	0.0580799	-0.323707	1.16943	0.0881415	0.636084	0.815609	0.611087	0.694927	0.805253	0.322914	0.755001	0.970093	0.652793	-0.21572	1.11376	0.700038	1.32261	0.833168	-0.0917386	0.875224	0.935673
mDCs	0.669131	-0.269504	-0.195943	0.513919	0.0634112	0.387333	0.353901	-0.103366	0.619919	0.445714	0.250019	0.694732	0.259667	0.723441	0.239958	0.196794	0.108448	0.659513	0.215034	0.660502	-0.505952	0.910684	0.831691	0.512635	0.647475	0.429885	0.778292	0.671979	0.422153	0.377929	0.603358	0.990541	-0.189079	1.27506	0.531994	0.907707	0.691855	-0.0515822	0.800951	0.74061
pDCs	0.54987	-0.496208	-0.112352	0.276468	-0.187158	-0.0324782	0.454478	-0.17253	0.158928	0.189061	0.25633	0.230542	-0.0403983	0.507974	0.355861	-0.123208	0.131128	-0.140585	-0.432051	-0.230601	-0.806305	0.40268	0.348404	0.473737	0.448668	0.533623	0.156744	-0.141158	0.137704	-0.180831	-0.443908	-0.171439	-0.374836	0.236445	0.350841	0.197209	-0.384672	0.0125952	0.109468	0.568314

## Sheet: Fig 3B
variable	cellName	BioRep1	qvalRep1	BioRep2	qvalRep2	consistent
CENPA	CD8+ T cells	-0.475006	0.851058	-0.489905	0.823596	yes
CleavedH3T22	CD8+ T cells	-0.400565	1	0.0562714	0.504667	no
CrotonylK	CD8+ T cells	0.0840858	1	-0.319168	0.686381	no
H2A.Z	CD8+ T cells	-0.571463	0.851058	-0.920817	0.375351	yes
H2AK119Ub	CD8+ T cells	0.46656	0.851058	0.24675	0.406143	yes
H2BK120Ub	CD8+ T cells	0.875283	0.851058	0.311311	0.406143	yes
H2BK5ac	CD8+ T cells	-0.145714	1	0.611682	0.406143	no
H2BS14ph	CD8+ T cells	0.101473	1	-1.76756	0.122492	no
H3.3	CD8+ T cells	0.461667	0.987687	0.910109	0.30044	yes
H3.3S31ph	CD8+ T cells	-0.351556	1	0.25758	0.553745	no
H33Xcit	CD8+ T cells	-0.494912	1	0.0510101	0.406143	no
H3K14ac	CD8+ T cells	-0.549432	0.851058	0.0446939	0.30044	no
H3K18ac	CD8+ T cells	1.54621	0.315919	1.32822	0.30044	yes
H3K23ac	CD8+ T cells	0.26635	1	-0.218411	0.686381	no
H3K27ac	CD8+ T cells	1.1086	0.851058	1.16188	0.30044	yes
H3K27me1	CD8+ T cells	0.755673	0.851058	0.956291	0.367642	yes
H3K27me2	CD8+ T cells	0.373618	0.987687	0.431577	0.30044	yes
H3K27me3	CD8+ T cells	-0.0549149	1	-0.604316	0.604808	yes
H3K36me1	CD8+ T cells	0.341322	0.851058	0.647349	0.430882	yes
H3K36me2	CD8+ T cells	0.118667	1	0.0370578	0.823596	yes
H3K36me3	CD8+ T cells	0.520768	0.851058	0.793741	0.30044	yes
H3K4me2	CD8+ T cells	-0.124281	1	0.107982	0.767804	no
H3K4me3	CD8+ T cells	-0.125165	1	-0.325481	0.89675	yes
H3K56ac	CD8+ T cells	0.484992	1	0.896413	0.30044	yes
H3K9ac	CD8+ T cells	0.134234	1	0.234478	0.504667	yes
H3K9me1	CD8+ T cells	-0.0675858	1	0.857133	0.30044	no
H3K9me2	CD8+ T cells	0.265779	1	0.537298	0.332556	yes
H3R2cit	CD8+ T cells	0.148715	0.851058	0.123132	0.767804	yes
H3S10ph	CD8+ T cells	-0.224958	1	-0.812346	0.375351	yes
H4K16ac	CD8+ T cells	0.0929784	1	0.00424131	0.849802	yes
H4K20me1	CD8+ T cells	-0.0309934	1	-0.494898	0.656794	yes
H4K20me2	CD8+ T cells	0.0342067	1	0.491771	0.406143	yes
H4K20me3	CD8+ T cells	0.0140801	1	-0.351604	0.849802	no
H4K5ac	CD8+ T cells	-0.0825772	1	0.385578	0.819373	no
PADI4	CD8+ T cells	0.981056	0.851058	0.573206	0.406143	yes
Rme1	CD8+ T cells	0.229193	1	-0.17021	0.477011	no
Rme2asy	CD8+ T cells	0.3122	1	-0.0121711	0.823596	no
Rme2sym	CD8+ T cells	0.333428	1	0.388796	0.430882	yes
gammaH2AX	CD8+ T cells	-0.0604081	0.851058	0.189058	0.738844	no
macroH2A	CD8+ T cells	0.479632	1	1.00184	0.406143	yes

## Sheet: Fig 3C
cellName	variable	value	noise	Race	SLE Study Group
CD8+ T cells	H3K18ac	-22.8416	0.0439411	White/Caucasian	SLE Active
CD8+ T cells	H3K18ac	-22.6546	0.0622306	White/Caucasian	SLE Inactive
CD8+ T cells	H3K18ac	-27.8436	0.0451925	White/Caucasian	SLE Inactive
CD8+ T cells	H3K18ac	-8.48243	0.0680494	White/Caucasian	SLE Inactive
CD8+ T cells	H3K18ac	-22.632	0.0342717	White/Caucasian	SLE Active
CD8+ T cells	H3K18ac	-37.8756	0.022022	White/Caucasian	SLE Active
CD8+ T cells	H3K18ac	-22.8912	0.027658	White/Caucasian	Control
CD8+ T cells	H3K18ac	-17.8833	0.0427965	White/Caucasian	Control
CD8+ T cells	H3K18ac	-12.368	0.0765222	White/Caucasian	SLE Inactive
CD8+ T cells	H3K18ac	-11.9774	0.0761645	White/Caucasian	SLE Active
CD8+ T cells	H3K18ac	-13.6085	0.0181104	White/Caucasian	Control
CD8+ T cells	H3K18ac	-23.1217	0.0220391	White/Caucasian	Control
CD8+ T cells	H3K18ac	-13.5054	0.0248355	White/Caucasian	SLE Inactive
CD8+ T cells	H3K18ac	-34.4683	0.0434781	White/Caucasian	Control
CD8+ T cells	H3K18ac	-49.212	0.0387746	White/Caucasian	SLE Inactive
CD8+ T cells	H3K18ac	-13.3187	0.0562682	White/Caucasian	Control
CD8+ T cells	H3K18ac	-26.6586	0.078014	White/Caucasian	SLE Inactive
CD8+ T cells	H3K18ac	-14.4333	0.0377404	White/Caucasian	SLE Inactive
CD8+ T cells	H3K18ac	-16.9634	0.0455905	White/Caucasian	Control
CD8+ T cells	H3K18ac	-36.6177	0.0635655	White/Caucasian	SLE Active
CD8+ T cells	H3K18ac	-31.7544	0.0377781	White/Caucasian	SLE Inactive
CD8+ T cells	H3K18ac	-23.7449	0.0673556	White/Caucasian	Control
CD8+ T cells	H3K18ac	-15.8194	0.0493174	White/Caucasian	SLE Active
CD8+ T cells	H3K18ac	-29.4869	0.0316874	White/Caucasian	SLE Active
CD8+ T cells	H3K18ac	-25.2273	0.043549	White/Caucasian	SLE Active
CD8+ T cells	H3K18ac	-29.6405	0.0698295	White/Caucasian	Control
CD8+ T cells	H3K18ac	-31.3688	0.0343002	White/Caucasian	SLE Inactive
CD8+ T cells	H3K18ac	-21.7435	0.0427694	White/Caucasian	Control
CD8+ T cells	H3K18ac	0.04582	0.0478319	Black/African American	Control
CD8+ T cells	H3K18ac	-4.54983	0.0573482	Black/African American	SLE Inactive
CD8+ T cells	H3K18ac	-4.12322	0.10494	Black/African American	SLE Active
CD8+ T cells	H3K18ac	-7.17906	0.0624279	Black/African American	SLE Inactive
CD8+ T cells	H3K18ac	-12.7531	0.0221073	Black/African American	SLE Active
CD8+ T cells	H3K18ac	-11.6761	0.0405441	Black/African American	Control
CD8+ T cells	H3K18ac	-12.1726	0.0588944	Black/African American	SLE Inactive
CD8+ T cells	H3K18ac	-1.49689	0.016284	Black/African American	SLE Active
CD8+ T cells	H3K18ac	-17.9446	0.0174536	Black/African American	SLE Inactive
CD8+ T cells	H3K18ac	-1.36126	0.08433	Black/African American	SLE Active
CD8+ T cells	H3K18ac	-1.36126	0.08433	Black/African American	Control
CD8+ T cells	H3K18ac	-22.8223	0.0986432	Black/African American	Control
CD8+ T cells	H3K18ac	-35.6005	0.0561666	Black/African American	Control
CD8+ T cells	H3K18ac	-14.6053	0.0280195	Black/African American	SLE Active
CD8+ T cells	H3K18ac	-22.7569	0.0345973	White/Caucasian	SLE Active
CD8+ T cells	H3K18ac	-8.43742	0.0334348	Black/African American	SLE Inactive
CD8+ T cells	H3K18ac	9.10488	0.04728	Black/African American	SLE Inactive
CD8+ T cells	H3K18ac	-25.2724	0.0356879	Black/African American	SLE Inactive
CD8+ T cells	H3K18ac	-0.496552	0.0303197	Black/African American	SLE Active
CD8+ T cells	H3K18ac	-34.8983	0.0411821	Black/African American	SLE Active
CD8+ T cells	H3K18ac	-1.53997	0.0350971	Black/African American	Control
CD8+ T cells	H3K18ac	-8.46941	0.0315359	Black/African American	Control
CD8+ T cells	H3K18ac	-6.97432	0.0528442	Black/African American	Control
CD8+ T cells	H3K18ac	-17.6819	0.03124	Black/African American	SLE Inactive
CD8+ T cells	H3K18ac	-7.9833	0.0275159	Black/African American	SLE Inactive

## Sheet: Fig 3D
cellName	variable	value	noise	Race	SLE Study Group
CD8+ T cells	H3K27ac	-33.3089	0.0417395	White/Caucasian	SLE Active
CD8+ T cells	H3K27ac	-39.7298	0.0406583	White/Caucasian	SLE Inactive
CD8+ T cells	H3K27ac	-44.9921	0.0444728	White/Caucasian	SLE Inactive
CD8+ T cells	H3K27ac	-11.0427	0.0392968	White/Caucasian	SLE Inactive
CD8+ T cells	H3K27ac	-31.0875	0.04512	White/Caucasian	SLE Active
CD8+ T cells	H3K27ac	-77.9858	0.0428345	White/Caucasian	SLE Active
CD8+ T cells	H3K27ac	-42.9004	0.0411386	White/Caucasian	Control
CD8+ T cells	H3K27ac	-32.966	0.0382203	White/Caucasian	Control
CD8+ T cells	H3K27ac	-19.2312	0.0511202	White/Caucasian	SLE Inactive
CD8+ T cells	H3K27ac	-23.413	0.0437786	White/Caucasian	SLE Active
CD8+ T cells	H3K27ac	-9.93593	0.0404795	White/Caucasian	Control
CD8+ T cells	H3K27ac	-31.9635	0.042808	White/Caucasian	Control
CD8+ T cells	H3K27ac	-21.0526	0.0401615	White/Caucasian	SLE Inactive
CD8+ T cells	H3K27ac	-50.8516	0.0477771	White/Caucasian	Control
CD8+ T cells	H3K27ac	-73.725	0.0574532	White/Caucasian	SLE Inactive
CD8+ T cells	H3K27ac	-24.6946	0.0589356	White/Caucasian	Control
CD8+ T cells	H3K27ac	-38.2484	0.042524	White/Caucasian	SLE Inactive
CD8+ T cells	H3K27ac	-32.4368	0.0447199	White/Caucasian	SLE Inactive
CD8+ T cells	H3K27ac	-15.4529	0.0450503	White/Caucasian	Control
CD8+ T cells	H3K27ac	-54.7593	0.0515602	White/Caucasian	SLE Active
CD8+ T cells	H3K27ac	-52.0017	0.0455916	White/Caucasian	SLE Inactive
CD8+ T cells	H3K27ac	-48.9793	0.0422736	White/Caucasian	Control
CD8+ T cells	H3K27ac	-19.7699	0.054042	White/Caucasian	SLE Active
CD8+ T cells	H3K27ac	-41.0277	0.0448425	White/Caucasian	SLE Active
CD8+ T cells	H3K27ac	-39.8574	0.0574627	White/Caucasian	SLE Active
CD8+ T cells	H3K27ac	-41.4153	0.0345387	White/Caucasian	Control
CD8+ T cells	H3K27ac	-34.0727	0.0561525	White/Caucasian	SLE Inactive
CD8+ T cells	H3K27ac	-36.2138	0.0461932	White/Caucasian	Control
CD8+ T cells	H3K27ac	-15.5747	0.0291829	Black/African American	Control
CD8+ T cells	H3K27ac	0.425596	0.0500377	Black/African American	SLE Inactive
CD8+ T cells	H3K27ac	8.28106	0.0479516	Black/African American	SLE Active
CD8+ T cells	H3K27ac	-28.7707	0.0255474	Black/African American	SLE Inactive
CD8+ T cells	H3K27ac	-24.5206	0.0339125	Black/African American	SLE Active
CD8+ T cells	H3K27ac	-27.2476	0.0277719	Black/African American	Control
CD8+ T cells	H3K27ac	-29.4216	0.0319986	Black/African American	SLE Inactive
CD8+ T cells	H3K27ac	-4.08899	0.0268903	Black/African American	SLE Active
CD8+ T cells	H3K27ac	-26.0606	0.0280553	Black/African American	SLE Inactive
CD8+ T cells	H3K27ac	-7.54834	0.0366758	Black/African American	SLE Active
CD8+ T cells	H3K27ac	-7.54834	0.0366758	Black/African American	Control
CD8+ T cells	H3K27ac	-45.6731	0.0343545	Black/African American	Control
CD8+ T cells	H3K27ac	-55.1035	0.0287732	Black/African American	Control
CD8+ T cells	H3K27ac	-14.2086	0.0302567	Black/African American	SLE Active
CD8+ T cells	H3K27ac	-28.3772	0.040192	White/Caucasian	SLE Active
CD8+ T cells	H3K27ac	-20.1735	0.0332533	Black/African American	SLE Inactive
CD8+ T cells	H3K27ac	-3.61037	0.0274714	Black/African American	SLE Inactive
CD8+ T cells	H3K27ac	-52.5397	0.032823	Black/African American	SLE Inactive
CD8+ T cells	H3K27ac	-14.8403	0.0316413	Black/African American	SLE Active
CD8+ T cells	H3K27ac	-44.4842	0.0346928	Black/African American	SLE Active
CD8+ T cells	H3K27ac	-6.98555	0.0314459	Black/African American	Control
CD8+ T cells	H3K27ac	-12.187	0.03674	Black/African American	Control
CD8+ T cells	H3K27ac	-37.074	0.02786	Black/African American	Control
CD8+ T cells	H3K27ac	-26.4239	0.0286531	Black/African American	SLE Inactive
CD8+ T cells	H3K27ac	6.46281	0.0307688	Black/African American	SLE Inactive

## Sheet: Fig 3E
cellName	variable	value	noise	Race	SLE Study Group
CD8+ T cells	H3K27ac	-33.3089	0.0417395	White/Caucasian	SLE Active
CD8+ T cells	H3K27ac	-39.7298	0.0406583	White/Caucasian	SLE Inactive
CD8+ T cells	H3K27ac	-44.9921	0.0444728	White/Caucasian	SLE Inactive
CD8+ T cells	H3K27ac	-11.0427	0.0392968	White/Caucasian	SLE Inactive
CD8+ T cells	H3K27ac	-31.0875	0.04512	White/Caucasian	SLE Active
CD8+ T cells	H3K27ac	-77.9858	0.0428345	White/Caucasian	SLE Active
CD8+ T cells	H3K27ac	-42.9004	0.0411386	White/Caucasian	Control
CD8+ T cells	H3K27ac	-32.966	0.0382203	White/Caucasian	Control
CD8+ T cells	H3K27ac	-19.2312	0.0511202	White/Caucasian	SLE Inactive
CD8+ T cells	H3K27ac	-23.413	0.0437786	White/Caucasian	SLE Active
CD8+ T cells	H3K27ac	-9.93593	0.0404795	White/Caucasian	Control
CD8+ T cells	H3K27ac	-31.9635	0.042808	White/Caucasian	Control
CD8+ T cells	H3K27ac	-21.0526	0.0401615	White/Caucasian	SLE Inactive
CD8+ T cells	H3K27ac	-50.8516	0.0477771	White/Caucasian	Control
CD8+ T cells	H3K27ac	-73.725	0.0574532	White/Caucasian	SLE Inactive
CD8+ T cells	H3K27ac	-24.6946	0.0589356	White/Caucasian	Control
CD8+ T cells	H3K27ac	-38.2484	0.042524	White/Caucasian	SLE Inactive
CD8+ T cells	H3K27ac	-32.4368	0.0447199	White/Caucasian	SLE Inactive
CD8+ T cells	H3K27ac	-15.4529	0.0450503	White/Caucasian	Control
CD8+ T cells	H3K27ac	-54.7593	0.0515602	White/Caucasian	SLE Active
CD8+ T cells	H3K27ac	-52.0017	0.0455916	White/Caucasian	SLE Inactive
CD8+ T cells	H3K27ac	-48.9793	0.0422736	White/Caucasian	Control
CD8+ T cells	H3K27ac	-19.7699	0.054042	White/Caucasian	SLE Active
CD8+ T cells	H3K27ac	-41.0277	0.0448425	White/Caucasian	SLE Active
CD8+ T cells	H3K27ac	-39.8574	0.0574627	White/Caucasian	SLE Active
CD8+ T cells	H3K27ac	-41.4153	0.0345387	White/Caucasian	Control
CD8+ T cells	H3K27ac	-34.0727	0.0561525	White/Caucasian	SLE Inactive
CD8+ T cells	H3K27ac	-36.2138	0.0461932	White/Caucasian	Control
CD8+ T cells	H3K27ac	-15.5747	0.0291829	Black/African American	Control
CD8+ T cells	H3K27ac	0.425596	0.0500377	Black/African American	SLE Inactive
CD8+ T cells	H3K27ac	8.28106	0.0479516	Black/African American	SLE Active
CD8+ T cells	H3K27ac	-28.7707	0.0255474	Black/African American	SLE Inactive
CD8+ T cells	H3K27ac	-24.5206	0.0339125	Black/African American	SLE Active
CD8+ T cells	H3K27ac	-27.2476	0.0277719	Black/African American	Control
CD8+ T cells	H3K27ac	-29.4216	0.0319986	Black/African American	SLE Inactive
CD8+ T cells	H3K27ac	-4.08899	0.0268903	Black/African American	SLE Active
CD8+ T cells	H3K27ac	-26.0606	0.0280553	Black/African American	SLE Inactive
CD8+ T cells	H3K27ac	-7.54834	0.0366758	Black/African American	SLE Active
CD8+ T cells	H3K27ac	-7.54834	0.0366758	Black/African American	Control
CD8+ T cells	H3K27ac	-45.6731	0.0343545	Black/African American	Control
CD8+ T cells	H3K27ac	-55.1035	0.0287732	Black/African American	Control
CD8+ T cells	H3K27ac	-14.2086	0.0302567	Black/African American	SLE Active
CD8+ T cells	H3K27ac	-28.3772	0.040192	White/Caucasian	SLE Active
CD8+ T cells	H3K27ac	-20.1735	0.0332533	Black/African American	SLE Inactive
CD8+ T cells	H3K27ac	-3.61037	0.0274714	Black/African American	SLE Inactive
CD8+ T cells	H3K27ac	-52.5397	0.032823	Black/African American	SLE Inactive
CD8+ T cells	H3K27ac	-14.8403	0.0316413	Black/African American	SLE Active
CD8+ T cells	H3K27ac	-44.4842	0.0346928	Black/African American	SLE Active
CD8+ T cells	H3K27ac	-6.98555	0.0314459	Black/African American	Control
CD8+ T cells	H3K27ac	-12.187	0.03674	Black/African American	Control
CD8+ T cells	H3K27ac	-37.074	0.02786	Black/African American	Control
CD8+ T cells	H3K27ac	-26.4239	0.0286531	Black/African American	SLE Inactive
CD8+ T cells	H3K27ac	6.46281	0.0307688	Black/African American	SLE Inactive

[truncated: 161 more sheets: Fig 3F, Fig 4D, Fig 4E, Fig 4F, Fig 4G, Fig 4H, Fig 4I, Fig 4L, Fig 4M, Fig 4N, Fig 5D, Fig 5E, Fig 5F, Fig 5G, Fig 5I, Fig 5J, Fig 5K, Fig 7C, Fig 7D, Fig 7E …]
